# Supplementary material for: Impacts of Six Methods of Extraction on Physicochemical Properties, Structural Characteristics and Bioactivities of Polysaccharides from Pholiota nameko Residue
Source: Foods. 2025 Aug 30;14(17):3071. doi: 10.3390/foods14173071 (PMC12427657; doi:10.3390/foods14173071)
Supplement: Supplementary file 1 [file foods-14-03071-s001.zip]

Archive with 1 entries (1 files):
- foods-3766415-supplementary.pdf
